# Supplementary material for: Intervention Effects on Phonological Processing in Children With Developmental Speech and/or Language Disorder: A Systematic Review and Meta‐Analysis of Studies With Group Design
Source: Int J Lang Commun Disord. 2026 May 11;61:e70252. doi: 10.1111/1460-6984.70252 (PMC13158719; doi:10.1111/1460-6984.70252)
Supplement: Supplementary file 2 — Supporting File 2: jlcd70252‐supp‐0002‐SuppMat.xlsx [file JLCD-61-0-s001.xlsx]

## Sheet: Hoja1
Study name	Design	Outcome	Hedges's g	Std err	Sample size	Participating groups	% males	SES	% caucasian	Diagnosis	Age (months)	Setting	Practitioner	Theoretical approach	Intervention target	Model of delivery	Unit of allocation	Level of service	Software
Bishop, 2006 (a)	Unmatched pre-post	Phonological awareness (onset-rhyme / discrimination)	0.46	0.658027	33	More than one				Receptive only	130	Primary / secondary school	Non specialist teachers	Auditory perceptual	No speech targets / Processing targets	Indirect	One-to-one	Universal	Yes
Bishop, 2006 (b)	Unmatched pre-post	Phonological awareness (onset-rhyme / discrimination)	0.381	0.654981	33	More than one				Receptive only	130	Primary / secondary school	Non specialist teachers	Auditory perceptual	No speech targets / Processing targets	Indirect	One-to-one	Universal	Yes
Buschmann, 2015	Unmatched post	Phonological short-term memory	0.83	0.314643	43	More than one	52.2	Mixed		Expresive only	51	Hospital	Parent / carer	Environmental	Speech and language targets	Indirect	One-to-one	Universal	No
Carson, 2020	Unmatched pre-post	Phonological awareness (alliteration / isolation)	0.421	0.520577	24	More than one	54.2	Mixed		Mixed	57	Preschool / nursery / kindergarten	Non specialist teachers / students	Integrated	No speech targets / Processing targets	Direct	Small group	Targeted	Yes
Carson, 2020	Unmatched pre-post	Phonological awareness (blending / deletion /segmentation / spoonerism)	2.425	0.428952	24	More than one	54.2	Mixed		Mixed	57	Preschool / nursery / kindergarten	Non specialist teachers / students	Integrated	No speech targets / Processing targets	Direct	Small group	Targeted	Yes
Carson, 2020	Unmatched pre-post	Phonological awareness (onset-rhyme / discrimination)	0.187142	0.400674	24	More than one	54.2	Mixed		Mixed	57	Preschool / nursery / kindergarten	Non specialist teachers / students	Integrated	No speech targets / Processing targets	Direct	Small group	Targeted	Yes
Chen, 2022	Unmatched pre-post	Phonological awareness (onset-rhyme / discrimination)	0.389565	0.307521	49	More than one				Mixed	69	Preschool / nursery / kindergarten / primary school	Students	Integrated	Processing targets	Direct	Small group and one-to-one	Targeted	Yes
Fricke, 2013	Unmatched pre-post	Phonological awareness (alliteration / isolation)	0.334	0.151658	180	More than one				Other	48	Preschool / nursery / kindergarten	Teaching assistants		Speech and language targets	Direct	Small group and one-to-one	Universal	No
Grawburg, 2007	Matched pre-post	Phonological awareness (onset-rhyme / discrimination)	1.13625	0.384896	30	More than one		Mixed		Expresive only	57.3	Preschool / nursery / kindergarten	Students	Integrated	Speech and language targets	Direct	One-to-one	Specialist	Yes
Gross, 2010	Matched pre-post	Phonological short-term memory	0.699373	0.154471	18	One	66.7			Mixed	52	Hospital	Others	Auditory perceptual	Speech and language targets / processing targets	Direct	One-to-one	Universal	No
Henry, 2022	Unmatched pre-post	Phonological short-term memory	0.862063	0.300368	32	More than one				Mixed	96.2	Primary / secondary school		Cognitive-linguistic	Processing targets	Direct	One-to-one	Specialist	No
Hesketh, 2007	Unmatched pre-post	Phonological awareness (alliteration / isolation)	0.989	0.324037	42	More than one	81			Expresive only	51	Home		Integrated	Speech and language targets	Direct	One-to-one	Specialist	No
Hesketh, 2007	Unmatched pre-post	Phonological awareness (blending / deletion /segmentation / spoonerism)	1.165	0.328634	42	More than one	81			Expresive only	51	Home		Integrated	Speech and language targets	Direct	One-to-one	Specialist	No
Holmes, 2015	Unmatched pre-post	Phonological short-term memory	0.9	0.404969	27	One	55.6			Mixed	117	Primary / secondary school	Others	Working memory training (processing skills)	Speech and language targets / processing targets	Direct	Small group	Targeted	Yes
Hund-Reid, 2013	Unmatched pre-post	Phonological awareness (alliteration / isolation)	1.72974	0.309733	37	More than one	73	Mixed	49	Mixed	65.5	Preschool / nursery / kindergarten	Teaching assistants	Integrated	Speech and language targets / processing targets	Direct	Small group	Targeted	No
Hund-Reid, 2013	Unmatched pre-post	Phonological awareness (blending / deletion /segmentation / spoonerism)	1.64731	0.305901	37	More than one	73	Mixed	49	Mixed	65.5	Preschool / nursery / kindergarten	Teaching assistants		Speech and language targets / processing targets	Direct	Small group	Targeted	No
Loeb, 2009 (a)	Unmatched pre-post	Phonological awareness (blending / deletion /segmentation / spoonerism)	0.393	0.286356	103	More than one	66.7	Mixed	48	Mixed	89	Primary / secondary school	Speech-language pathologist / therapist	Auditory perceptual	Speech and language targets	Direct	Small group and one-to-one	Specialist	Yes
Loeb, 2009 (b)	Unmatched pre-post	Phonological awareness (blending / deletion /segmentation / spoonerism)	0.433	0.273861	103	More than one	66.7	Mixed	48	Mixed	89	Primary / secondary school	Speech-language pathologist / therapist	Auditory perceptual	Speech and language targets	Direct	Small group and one-to-one	Specialist	Yes
Loeb, 2009 (c)	Unmatched pre-post	Phonological awareness (blending / deletion /segmentation / spoonerism)	0.386	0.282843	103	More than one	66.7	Mixed	48	Mixed	89	Primary / secondary school	Speech-language pathologist / therapist	Auditory perceptual	Speech and language targets	Direct	Small group and one-to-one	Specialist	Yes
McCartney, 2011	Matched pre-post	Phonological awareness (alliteration / isolation)	0.20465	0.127687	69	More than one	81.6			Mixed	105	Primary / secondary school	Non specialist teachers / teaching assistants		Speech and language targets / processing targets	Indirect	Large group	Targeted	No
McCartney, 2011	Matched pre-post	Phonological awareness (blending / deletion /segmentation / spoonerism)	-0.240431	0.129942	69	More than one	81.6			Mixed	105	Primary / secondary school	Non specialist teachers / teaching assistants		Speech and language targets / processing targets	Indirect	Large group	Targeted	No
McCartney, 2011	Matched pre-post	Phonological awareness (onset-rhyme / discrimination)	0.0186948	0.126325	69	More than one	81.6			Mixed	105	Primary / secondary school	Non specialist teachers / teaching assistants		Speech and language targets / processing targets	Indirect	Large group	Targeted	No
McCartney, 2011	Matched pre-post	Phonological retrieval efficiency	-0.025	0.126491	69	More than one	81.6			Mixed	105	Primary / secondary school	Non specialist teachers / teaching assistants		Speech and language targets / processing targets	Indirect	Large group	Targeted	No
McNamara, 2008	Unmatched pre-post	Phonological awareness (alliteration / isolation)	1.35897	0.424027	26	More than one	69.2	Middle		Mixed	49	Public clinic	Speech-language pathologist / therapist	Integrated	Speech and language targets	Direct	One-to-one	Specialist	No
McNamara, 2008	Unmatched pre-post	Phonological awareness (onset-rhyme / discrimination)	0.427685	0.384448	26	More than one	69.2	Middle		Mixed	49	Public clinic	Speech-language pathologist / therapist	Integrated	Speech and language targets	Direct	One-to-one	Specialist	No
Mota, 2009	Unmatched post	Phonological awareness (summary)	-0.569728	0.458888	18	One	44.4			Expresive only	60	Public clinic		Integrated	Speech and language targets	Direct	One-to-one	Targeted	No
Munro, 2008	Matched pre-post	Phonological awareness (alliteration / isolation)	1.18505	0.238318	17	One	76.5			Mixed	67		Speech-language pathologist / therapist	Integrated	Speech and language targets	Direct	One-to-one	Specialist	No
Munro, 2008	Matched pre-post	Phonological awareness (onset-rhyme / discrimination)	1.0328	0.225469	17	One	76.5			Mixed	67		Speech-language pathologist / therapist	Integrated	Speech and language targets	Direct	One-to-one	Specialist	No
Park, 2014	Unmatched pre-post	Phonological short-term memory	0.505114	0.282945	50	More than one	60		82	Mixed	93.5	University clinic / programme	Students	Integrated	No speech targets / Processing targets	Direct	One-to-one	Specialist	No
Ritter, 2013	Unmatched pre-post	Phonological awareness (blending / deletion /segmentation / spoonerism)	0.991	0.262679	64	More than one	77.3	Mixed	82.5	Mixed	91.5	Preschool / nursery / kindergarten / primary / secondary school	Speech-language pathologist / therapist	Integrated	Speech and language targets	Direct	Small group	Specialist	No
Roden, 2019 (a)	Unmatched pre-post	Phonological short-term memory	1.728	0.527257	101	More than one	62.6			Mixed	54	Preschool / nursery / kindergarten	Non specialist teachers	Integrated	No speech targets / Processing targets	Direct	Small group	Universal	No
Roden, 2019 (a)	Unmatched pre-post	Phonological awareness (onset-rhyme / discrimination)	0.402	0.510882	101	More than one	62.6			Mixed	54	Preschool / nursery / kindergarten	Non specialist teachers	Integrated	No speech targets / Processing targets	Direct	Small group	Universal	No
Roden, 2019 (b)	Unmatched pre-post	Phonological short-term memory	1.66117	0.262501	101	More than one	62.6			Mixed	54	Preschool / nursery / kindergarten	Non specialist teachers	Integrated	No speech targets / Processing targets	Direct	Small group	Universal	No
Roden, 2019 (b)	Unmatched pre-post	Phonological awareness (onset-rhyme / discrimination)	0.0180008	0.258754	101	More than one	62.6			Mixed	54	Preschool / nursery / kindergarten	Non specialist teachers	Integrated	No speech targets / Processing targets	Direct	Small group	Universal	No
Rvachew, 2015 (a)	Unmatched pre-post	Phonological awareness (onset-rhyme / discrimination)	0.728382	0.395095	85	More than one	70.7			Expresive only	53		Speech-language pathologist / therapist	Integrated	Speech and language targets	Direct	One-to-one	Specialist	No
Rvachew, 2015 (b)	Unmatched pre-post	Phonological awareness (onset-rhyme / discrimination)	0.530486	0.412895	85	More than one	70.7			Expresive only	53		Speech-language pathologist / therapist	Integrated	Speech and language targets	Direct	One-to-one	Specialist	No
Rvachew, 2015 (c)	Unmatched pre-post	Phonological awareness (onset-rhyme / discrimination)	0.860711	0.408222	85	More than one	70.7			Expresive only	53		Speech-language pathologist / therapist	Integrated	Speech and language targets	Direct	One-to-one	Specialist	No
Rvachew, 2015 (d)	Unmatched pre-post	Phonological awareness (onset-rhyme / discrimination)	0.579828	0.390678	85	More than one	70.7			Expresive only	53		Speech-language pathologist / therapist	Integrated	Speech and language targets	Direct	One-to-one	Specialist	No
van Kleeck, 2009	Matched pre-post	Phonological short-term memory	3.33121	0.491784	52	More than one				Mixed	62	Preschool / nursery / kindergarten	Others	Cognitive-linguistic	Speech and language targets / processing targets	Direct	Small group	Targeted	No
Wake, 2013	Unmatched post	Phonological awareness (summary)	0.519115	0.244275	179	More than one	68	Mixed		Mixed	49.5	Home	Others		Speech and language targets	Direct / indirect	One-to-one	Targeted	No
